# Supplementary material for: Regulation of zebrafish dorsoventral patterning by phase separation of RNA-binding protein Rbm14
Source: Cell Discov. 2019 Jul 23;5:37. doi: 10.1038/s41421-019-0106-x (PMC6796953; doi:10.1038/s41421-019-0106-x)
Supplement: Supplementary file 2 — Supplementary information [file 41421_2019_106_MOESM2_ESM.xlsx]

## Sheet: table S1
Plasmid constructs
Gene name	Vector	Forward Primer	Reverse Primer	Restriction Sites	Note
Constructs for antibody production
GST-zRbm14a	pGEX-4T-1	GGATCCatggacgacagcagcgcagt	GCGGCCGCtcgatatggggactctgatg	BamHI/NotI	full length zebrafish rbm14a
Constructs for phase separation assays
His-GFP	pET30a	agatctATGGTGAGCAAGGGCGAGGA	ggatccCTTGTACAGCTCGTCCATGC	BglII/BamHI
His-GFP-zRbm14b	pET30a-GFP	gacgagctgtacaagGGATCCggcatggacgagctgtacaagggaggtgggggatctggtggcggaggttcaggaggtggaggatctGGATCCGAATTCGAGCTCCGTCGACAAGCTTGCATGGATAAGGGCCACACGGT	GTGGTGctcgagtgcggccgcTTAtcggaagggtgtttcagggg	BamHI/NotI	full length zebrafish rbm14b; the sequence in red encods 3xGGGGS
His-GFP-zRbm14bPLD	pET30a-GFP	gacgagctgtacaagGGATCCggcatggacgagctgtacaagggaggtgggggatctggtggcggaggttcaggaggtggaggatctGGATCCGAATTCGAGCTCCGTCGACAAGCTTGCgctagtcaagtgTACgggac	GTGGTGctcgagtgcggccgcTTAtcggaagggtgtttcagggg	BamHI/NotI	zebrafish rbm14b ORF 766-1668 bp; the sequence in red encodes 3xGGGGS
His-GFP-zRbm14bPLD18S	pET30a-GFP	gacgagctgtacaagGGATCCggcatggacgagctgtacaagggaggtgggggatctggtggcggaggttcaggaggtggaggatctGGATCCGAATTCGAGCTCCGTCGACAAGCTTGCgctagtcaagtgTCCgggac	GTGGTGctcgagtgcggccgcTTAtcggaagggtgtttcagggg	BamHI/NotI	zebrafish rbm14b18S ORF 766-1668 bp; the sequence in red encodes 3xGGGGS
His-RFP-xBuGZΔN	pET28a	GGACAGCAAATGGGTCGCggatccATGGCCTCCTCCGAGGACGT	tgttcaagtattcgtctcctGGCGCCGGTGGAGTGGCGGC	BamHI/HindIII	full length RFP
		aggagacgaatacttgaaca	CTCGAGTGCGGCCGCAAGCTTGTTAgtagcggccaccttgagaca		Xenopus BuGZ ORF 277-1356 bp
Constructs for zebrafish rescue experiments				linearized with NotI for in vitro transcription with SP6 RNA polymerase
GFP	pCS2	CGggatccCGCCACCATGGTGAGCAAGG	CGgaattcCTTGTACAGCTCGTCCATGC	BamHI/EcoRI	full length EGFP
GFP-zRbm14b	pCS2-GFP	cgGAATTCgataagggccacacggttaa	ccgCTCGAGtcggaagggtgtttcagg	EcoRI/XhoI	full length zebrafish rbm14b
GFP-zRbm14bPLD	pCS2-GFP	cgGAATTCgctagtcaagtgtacgggac	ccgCTCGAGtcatcggaagggtgtttcagggg	EcoRI/XhoI	zebrafish rbm14b ORF 766-1668 bp
GFP-zRbm14b18S	pCS2-GFP	cgGAATTCgataagggccacacggttaa	ccgCTCGAGtcggaagggtgtttcagg	EcoRI/XhoI	zebrafish rbm14b 18Y-to-S mutant
GFP-zSmad4	pCS2-GFP	gcGAATTCcctgttcacaatgaaatcgc	ccgCTCGAGtcagtctaacggtgtggggt	EcoRI/XhoI	full length zebrafish smad4
GFP-zSmad5	pCS2-GFP	gcGAATTCatgacctccatgtctagtct	ccgCTCGAGttacgagacagaagagatgg	EcoRI/XhoI	full length zebrafish smad5
GFP-zId1	pCS2-GFP	gcGAATTCatgaaagttgtgggacctac	ccgCTCGAGttaacggcacatgatccggt	EcoRI/XhoI	full length zebrafish id1
GFP-zId2b	pCS2-GFP	gcGAATTCatgaaggcagtcagtccggt	ccgCTCGAGtcaacgagacagggctatga	EcoRI/XhoI	full length zebrafish id2b
GFP-mNanog	pCS2-GFP	ACGAGCTGTACAAGGAATTCatgagtgtgggtcttcctgg	CTATAGTTCTAGAGGCTCGAGtcatatttcacctggtggag	EcoRI/XhoI	full length mouse Nanog
GFP-RRM-NLS	pCS2-GFP	ACGAGCTGTACAAGGAATTCatggataagggccacacggt	CTATAGTTCTAGAGGCTCGAGGACTTTACGCTTTTTCTTAGGtagcgctccatagactgctg	EcoRI/XhoI	the sequence in red encodes the NLS of large T antigen
GFP-RRM-NLS-xBuGZΔN	pCS2-GFP-RRM-NLS	CCTAAGAAAAAGCGTAAAGTCCTCGAGaggagacgaatacttgaaca	TACGACTCACTATAGTTCTAGATTAgtagcggccaccttgagaca	XhoI/XbaI	Xenopus BuGZ ORF 277-1356 bp
GFP-RRM-NLS-zFusPLD	pCS2-GFP-RRM-NLS	CCTAAGAAAAAGCGTAAAGTCCTCGAGatggcgtcaaatgattatggc	TACGACTCACTATAGTTCTAGATTActgcatattgggcccaccag	XhoI/XbaI	zebrafish fus ORF 1-873 bp
GFP-RRM-NLS-zEwsr1bPLD	pCS2-GFP-RRM-NLS	CCTAAGAAAAAGCGTAAAGTCCTCGAGatggcgtcagtcacgaatta	TACGACTCACTATAGTTCTAGATTAgccaccatcctggtatccac	XhoI/XbaI	zebrafish ewsr1b ORF 1-771 bp
GFP-RRM-NLS-zTaf15PLD	pCS2-GFP-RRM-NLS	CCTAAGAAAAAGCGTAAAGTCCTCGAGatggcctcagattcaggcta	TACGACTCACTATAGTTCTAGATTAtctcccgtagccaccttgag	XhoI/XbaI	zebrafish taf15 ORF 1-390 bp
Constructs for in situ probes
gsc	-	-	-	-	from Dr Steve Wilson; zebrafish gsc; linearized with SmaI for in vitro transcription with T7 RNA polymerase
eve1	-	-	-	-	zebrafish eve1; linearized with HindIII for in vitro transcription with T7 RNA polymerase
Constructs for co-immunoprecipitation
Flag-GFP	pEGFP-C1	GCTAGCATGGACTACAAAGACGATGACGACAAGATGGTGAGCAAGGGCGAGGAG	TGTACAGCTCGTCCATGCCGAGAGTG	NheI/BsrGI	full length EGFP；the sequence in red encodes the Flag tag
Flag-mRbm14	pFUGW	tctagaATGGACTACAAGGACGACGATGACAAGAGCGGCCGCatgaagatttttgtgggcaa	tctagaCATGCGGCGCTGGTAGCCAG	XbaI	full length mouse Rbm14; the sequence in red encodes the Flag tag
GFP	pEGFP-C1	-	-	-	-
GFP-mRbm14	pEGFP-C1	TCagatctATGAAGATTTTTGTGGGCAATGT	CGagatctCATGCGGCGCTGGTAGCCAG	BglII	full length mouse Rbm14
siRNAs
name	target gene	sense sequence(5'-3')
14-i2	human/mouse Rbm14	GCUAUUCGGGCUCCUAUAAUTT
14-i1	mouse Rbm14	GGAAGAUUUUCGUGGGCAATT
ctrl-i	- (negative control)	UUCUCCGAACGUGUCACGUTT
morpholino oligonucleotides
name	target gene	sequence (5'-3')
ctrl-MO	- (negative control)	CCTCTTACCTCAGTTACAATTTATA
14a-MO	zebrafish rbm14a	GCTTCACTGCGCTGCTGTCGTCCAT
14b-MO	zebrafish rbm14b	TTTTATTCCAGTTGACTCACCTGGC
Antibodies
Primary antibodies
Name	Antigen	Host organism	Source	Dilution	WB/IF
anti-Rbm14	Human RBM14	rabbit, polyclonal	Sigma,R04295	1:3,000(western)/1:100(IF)	WB/IF
anti-zRbm14a	zebrafish rbm14a	rabbit, polyclonal	raised in lab	1:1,000(western)/1:100(IF)	WB
anti-Nanog	Mouse Nanog	rabbit, polyclonal	Bethyl, A310-110A	1:3,000	WB
anti-Smad4	Human SMAD4	rabbit, polyclonal	Proteintech, 51069-2-AP	1:1,000	WB
anti-Smad5	Human SMAD5	rabbit, polyclonal	Proteintech, 12167-1-AP	1:3,000	WB
anti-Id1	Human ID1	rabbit, polyclonal	Proteintech, 18475-1-AP	1:500	WB
anti-Id2	Human ID2	rabbit, polyclonal	Sigma ,SAB2103495	1:1,000	WB
anti-α-tubulin	Chicken tubulin	mouse, monoclonal	Sigma, T9026	1:5,000(western)/1:1000(IF)	WB/IF
anti-Gapdh	Gapdh fusion protein	rabbit, polyclonal	Proteintech, 10494-1-AP	1:5,000	WB
anti-eIF3b	human eIF3h	goat, polyclonal	SantaCru, SC-16377	1:200	IF
anti-HNRNPL	mouse hnRNP-L	mouse, monoclonal	Sigma, R4903	1:5,000	WB
anti-HNRNPH1	human HNRNPH1	rabbit, polyclonal	Abclonal, A5924	1:2,000	WB
anti-GFP	aequorea victoria, recombinant protein	rabbit, polyclonal	Proteintech, 50430-2-AP	1:3,000	WB
Secondary antibodies
Name	Host organism	Source	Dilution	WB/IF
anti-Mouse IgG (H+L)-HRP	goat	Life Technologies, G-21040	1:5,000	WB
anti-Rabbit IgG (H+L)-HRP	goat	Life Technologies, G-21234	1:5,000	WB
anti-Goat IgG (H+L)-HRP	Rabbit	Life Technologies, R-21459	1:5,000	WB
anti-Rabbit IgG (H+L)-Alexa Fluor 488	donkey	Life Technologies, A-21206	1:1,000	IF
anti-Goat IgG (H+L)-Alexa Fluor 546	donkey	Life Technologies, A-11056	1:1,000	IF
Primers for PCR analyses
spicies	gene name	sequence-F(5'-3')	sequence-R(5'-3')
qPCR primers
zebrafish	β-actin	CGAGCAGGAGATGGGAACC	CAACGGAAACGCTCATTGC
zebrafish	rbm14b	GGTAAACAGGGTCACTATGC	TTGTAGACTGAATTGTGGACG
zebrafish	rbm14a	CATTACTGCCTGATCCATCTC	ATGATACTGATGATACTGCTGG
primers for 14b-MO efficiency
zebrafish	rbm14b	CCTGTAGCCAGATACTATGCGGAG	AAAACTAATCGGCGATGGATTGAA
